# Supplementary material for: Deep Learning with Neuroimaging and Genomics in Alzheimer’s Disease
Source: Int J Mol Sci. 2021 Jul 24;22(15):7911. doi: 10.3390/ijms22157911 (PMC8347529; doi:10.3390/ijms22157911)
Supplement: Supplementary file 1 [file ijms-22-07911-s001.zip]

Archive with 1 entries (1 files):
- ijms-1294061-supplementary.pdf
